# Supplementary material for: Socio-Economic Position, Cancer Incidence and Stage at Diagnosis: A Nationwide Cohort Study in Belgium
Source: Cancers (Basel). 2021 Feb 24;13(5):933. doi: 10.3390/cancers13050933 (PMC7956180; doi:10.3390/cancers13050933)
Supplement: Supplementary file 1 [file cancers-13-00933-s001.zip]

Archive with 6 entries (5 files):
- cancers-1113880-supplementary xml/
- cancers-1113880-supplementary xml/Figure S1.pdf
- cancers-1113880-supplementary xml/Table S1.xlsx
- cancers-1113880-supplementary xml/Table S2.xlsx
- cancers-1113880-supplementary xml/Table S3.xlsx
- cancers-1113880-supplementary xml/Table S4.xlsx
