# Supplementary material for: Socio-Economic Position, Cancer Incidence and Stage at Diagnosis: A Nationwide Cohort Study in Belgium
Source: Cancers (Basel). 2021 Feb 24;13(5):933. doi: 10.3390/cancers13050933 (PMC7956180; doi:10.3390/cancers13050933)
Supplement: Supplementary file 1 [file cancers-13-00933-s001.zip › cancers-1113880-supplementary xml/Table S1.xlsx]

## Sheet: Sheet 1
Supplementary Table S1: Incidence rate ratio estimates (IRR) with 95% confidence interval (CI) by socioeconomic or -demographic parameter, cancer type and sex, 2004-2013
Men
Socioeconomic or -demographic parameter		Lung cancer (IRR)						Colon cancer (IRR)						Rectal cancer (IRR)						Head and neck cancers (IRR)						Malignant melanoma (IRR)
		Crude [95% CI]		Adjusted [95% CI]		Sensitivity [95% CI]		Crude [95% CI]		Adjusted [95% CI]		Sensitivity [95% CI]		Crude [95% CI]		Adjusted [95% CI]		Sensitivity [95% CI]		Crude [95% CI]		Adjusted [95% CI]		Sensitivity [95% CI]		Crude [95% CI]		Adjusted [95% CI]		Sensitivity [95% CI]
Education level	Tertiary (=ref)	1		1		1		1		1		1		1		1		1		1		1		1		1		1		1
	Upper secondary	1.51	[1.46-1.56]	1.41215	[1.36-1.46]	1.46	[1.41-1.51]	1.05	[1.01-1.09]	1.03268	[0.99-1.07]	1.04	[1.00-1.08]	1.12	[1.06-1.18]	1.09739	[1.04-1.16]	1.11	[1.05-1.17]	1.42	[1.35-1.50]	1.27874	[1.21-1.35]	1.32	[1.25-1.39]	0.74	[0.70-0.79]	0.78122	[0.73-0.83]	0.76	[0.72-0.81]
	Lower secondary	1.9	[1.84-1.96]	1.68995	[1.64-1.74]	1.79	[1.73-1.85]	1.03	[0.99-1.07]	1.01197	[0.97-1.05]	1.02	[0.98-1.06]	1.23	[1.16-1.30]	1.20447	[1.14-1.27]	1.21	[1.15-1.28]	1.68	[1.59-1.77]	1.36062	[1.29-1.44]	1.45	[1.38-1.53]	0.62	[0.58-0.66]	0.673595	[0.63-0.72]	0.65	[0.61-0.70]
	Primary and lower	2.38	[2.30-2.45]	1.99721	[1.93-2.06]	2.16	[2.09-2.23]	1.01	[0.97-1.05]	0.975334	[0.94-1.01]	0.99	[0.96-1.03]	1.24	[1.17-1.31]	1.19759	[1.13-1.27]	1.21	[1.15-1.28]	1.81	[1.71-1.92]	1.30781	[1.23-1.39]	1.43	[1.35-1.51]	0.49	[0.45-0.53]	0.558426	[0.51-0.61]	0.53	[0.49-0.58]
	Missing	2.37	[2.29-2.45]	1.89692	[1.83-1.96]	2.07	[2.00-2.14]	0.99	[0.95-1.03]	0.978413	[0.94-1.02]	0.98	[0.94-1.03]	1.2	[1.13-1.27]	1.21164	[1.14-1.29]	1.18	[1.11-1.26]	2.04	[1.93-2.17]	1.22427	[1.15-1.31]	1.4	[1.31-1.49]	0.46	[0.42-0.50]	0.541345	[0.49-0.60]	0.53	[0.48-0.58]
Household composition	Couple with(out) child(ren) (=ref)	1		1		1		1		1		1		1		1		1		1		1		1		1		1		1
	Single-person household	1.28	[1.25-1.31]	1.07492	[1.05-1.10]	1.09	[1.06-1.11]	1.02	[0.98-1.05]	1.0052	[0.97-1.04]	1	[0.97-1.04]	1.02	[0.97-1.07]	1.01769	[0.97-1.07]	1	[0.95-1.05]	2.08	[2.00-2.16]	1.4824	[1.42-1.54]	1.53	[1.47-1.59]	0.81	[0.76-0.87]	0.918184	[0.85-0.99]	0.92	[0.86-0.99]
	Single-parent household	1.18	[1.12-1.24]	1.06407	[1.01-1.12]	1.08	[1.03-1.13]	1.02	[0.95-1.09]	1.01746	[0.95-1.09]	1.01	[0.94-1.09]	1.03	[0.93-1.13]	1.01965	[0.92-1.12]	1.01	[0.92-1.11]	1.65	[1.53-1.78]	1.36357	[1.27-1.47]	1.41	[1.31-1.51]	0.78	[0.68-0.90]	0.858423	[0.75-0.98]	0.86	[0.75-0.98]
	Other	1.13	[1.08-1.19]	0.982137	[0.93-1.03]	1	[0.95-1.05]	0.89	[0.83-0.95]	0.898003	[0.84-0.96]	0.9	[0.84-0.97]	0.98	[0.89-1.09]	0.986902	[0.89-1.09]	0.99	[0.89-1.09]	1.79	[1.64-1.94]	1.37913	[1.26-1.50]	1.41	[1.30-1.54]	0.71	[0.60-0.83]	0.838309	[0.71-0.99]	0.83	[0.71-0.98]
Housing conditions	Owner & high comfort (=ref)	1		1		1		1		1		1		1		1		1		1		1		1		1		1		1
	Owner & low comfort	1.34	[1.31-1.37]	1.13879	[1.11-1.16]	1.17	[1.14-1.19]	1.02	[1.00-1.05]	1.03185	[1.00-1.06]	1.03	[1.00-1.06]	1.11	[1.06-1.15]	1.07884	[1.04-1.12]	1.07	[1.03-1.11]	1.64	[1.57-1.71]	1.40725	[1.35-1.47]	1.46	[1.40-1.52]	0.74	[0.70-0.78]	0.85218	[0.80-0.90]	0.85	[0.80-0.90]
	Tenant & high comfort	1.41	[1.36-1.46]	1.35395	[1.31-1.40]	1.35	[1.30-1.39]	1.06	[1.01-1.12]	1.06307	[1.01-1.12]	1.06	[1.01-1.12]	1.07	[1.00-1.16]	1.08581	[1.01-1.17]	1.07	[0.99-1.15]	1.74	[1.63-1.87]	1.61481	[1.51-1.73]	1.61	[1.50-1.72]	0.98	[0.90-1.08]	1.00854	[0.92-1.11]	1.02	[0.93-1.12]
	Tenant & low comfort	1.99	[1.94-2.04]	1.61746	[1.57-1.66]	1.66	[1.62-1.70]	1.08	[1.04-1.13]	1.0976	[1.05-1.14]	1.09	[1.05-1.14]	1.13	[1.07-1.19]	1.13076	[1.07-1.20]	1.09	[1.03-1.15]	3.15	[3.01-3.29]	2.34501	[2.23-2.46]	2.48	[2.36-2.60]	0.59	[0.54-0.65]	0.703444	[0.64-0.77]	0.71	[0.65-0.78]
	Missing	1.55	[1.50-1.60]	1.24712	[1.20-1.29]	1.28	[1.24-1.32]	0.96	[0.92-1.01]	0.994212	[0.95-1.05]	0.99	[0.94-1.04]	1.01	[0.94-1.08]	1.01401	[0.94-1.09]	0.97	[0.90-1.04]	2.46	[2.32-2.60]	1.82008	[1.71-1.94]	1.96	[1.84-2.09]	0.6	[0.54-0.66]	0.744792	[0.66-0.84]	0.76	[0.68-0.85]
Women
Socioeconomic or -demographic parameter		Lung cancer (IRR)						Colon cancer (IRR)						Rectal cancer (IRR)						Head and neck cancers (IRR)						Malignant melanoma (IRR)						Breast cancer (IRR)
		Crude [95% CI]		Adjusted [95% CI]		Sensitivity [95% CI]		Crude [95% CI]		Adjusted [95% CI]		Sensitivity [95% CI]		Crude [95% CI]		Adjusted [95% CI]		Sensitivity [95% CI]		Crude [95% CI]		Adjusted [95% CI]		Sensitivity [95% CI]		Crude [95% CI]		Adjusted [95% CI]		Sensitivity [95% CI]		Crude [95% CI]		Adjusted [95% CI]		Sensitivity [95% CI]
Education level	Tertiary (=ref)	1		1		1		1		1		1		1		1		1		1		1		1		1		1		1		1		1		1
	Upper secondary	1.48	[1.40-1.56]	1.40549	[1.33-1.49]	1.42	[1.34-1.50]	1.02	[0.97-1.07]	1.01507	[0.97-1.06]	1.02	[0.97-1.07]	1.1	[1.02-1.19]	1.09662	[1.01-1.19]	1.1	[1.02-1.19]	1.45	[1.30-1.61]	1.36494	[1.23-1.52]	1.37	[1.24-1.52]	0.82	[0.78-0.87]	0.84941	[0.80-0.90]	0.85	[0.80-0.89]	0.9	[0.88-0.92]	0.909095	[0.89-0.93]	0.9	[0.89-0.92]
	Lower secondary	1.74	[1.65-1.83]	1.56081	[1.48-1.64]	1.63	[1.55-1.72]	1.06	[1.01-1.10]	1.05527	[1.01-1.10]	1.06	[1.01-1.10]	1.16	[1.08-1.25]	1.16056	[1.08-1.25]	1.16	[1.08-1.25]	1.49	[1.35-1.65]	1.28396	[1.16-1.42]	1.36	[1.22-1.50]	0.69	[0.65-0.73]	0.736226	[0.69-0.78]	0.72	[0.68-0.77]	0.83	[0.82-0.85]	0.843249	[0.83-0.86]	0.84	[0.82-0.86]
	Primary and lower	1.9	[1.80-2.01]	1.62792	[1.54-1.72]	1.72	[1.63-1.82]	1.05	[1.00-1.09]	1.03749	[0.99-1.09]	1.05	[1.00-1.09]	1.2	[1.11-1.29]	1.18971	[1.10-1.28]	1.19	[1.11-1.29]	1.41	[1.26-1.57]	1.15013	[1.03-1.29]	1.22	[1.09-1.37]	0.6	[0.56-0.64]	0.656564	[0.61-0.70]	0.64	[0.60-0.69]	0.76	[0.75-0.78]	0.778653	[0.76-0.80]	0.77	[0.76-0.79]
	Missing	1.94	[1.83-2.06]	1.52173	[1.43-1.62]	1.66	[1.56-1.76]	0.98	[0.94-1.03]	0.995413	[0.95-1.05]	0.99	[0.94-1.04]	1.09	[1.01-1.18]	1.10571	[1.02-1.20]	1.08	[1.00-1.18]	1.63	[1.45-1.82]	1.08352	[0.96-1.23]	1.25	[1.11-1.41]	0.51	[0.47-0.56]	0.580703	[0.53-0.63]	0.57	[0.52-0.62]	0.72	[0.70-0.73]	0.730615	[0.71-0.75]	0.73	[0.71-0.74]
Household composition	Couple with(out) child(ren) (=ref)	1		1		1		1		1		1		1		1		1		1		1		1		1		1		1		1		1		1
	Single-person household	1.58	[1.52-1.63]	1.30781	[1.26-1.36]	1.34	[1.29-1.39]	1.06	[1.03-1.09]	1.06617	[1.03-1.10]	1.06	[1.03-1.09]	1.08	[1.03-1.14]	1.0925	[1.04-1.15]	1.08	[1.03-1.14]	1.81	[1.68-1.95]	1.39263	[1.29-1.51]	1.45	[1.34-1.57]	0.88	[0.83-0.94]	0.956909	[0.90-1.02]	0.96	[0.90-1.01]	1.04	[1.02-1.06]	1.04711	[1.03-1.07]	1.05	[1.03-1.07]
	Single-parent household	1.44	[1.37-1.51]	1.21995	[1.16-1.28]	1.25	[1.19-1.32]	1.02	[0.97-1.07]	1.03419	[0.98-1.09]	1.03	[0.98-1.08]	1.03	[0.95-1.12]	1.04428	[0.96-1.13]	1.03	[0.95-1.12]	1.41	[1.28-1.56]	1.12472	[1.02-1.25]	1.18	[1.07-1.31]	0.83	[0.77-0.89]	0.907683	[0.84-0.98]	0.9	[0.84-0.97]	0.98	[0.96-1.00]	0.991954	[0.97-1.02]	1	[0.98-1.02]
	Other	1.2	[1.11-1.30]	1.07075	[0.99-1.16]	1.09	[1.01-1.18]	0.94	[0.89-0.99]	0.957284	[0.90-1.02]	0.95	[0.90-1.01]	0.96	[0.87-1.06]	0.979583	[0.88-1.09]	0.98	[0.88-1.08]	1.37	[1.16-1.61]	1.07253	[0.91-1.27]	1.11	[0.94-1.31]	0.72	[0.64-0.82]	0.780094	[0.69-0.89]	0.78	[0.68-0.88]	0.94	[0.90-0.97]	0.945373	[0.91-0.98]	0.95	[0.91-0.98]
Housing conditions	Owner & high comfort (=ref)	1		1		1		1		1		1		1		1		1		1		1		1		1		1		1		1		1		1
	Owner & low comfort	1.24	[1.19-1.28]	1.06244	[1.02-1.10]	1.1	[1.06-1.14]	1.03	[1.00-1.06]	1.01858	[0.99-1.05]	1.01	[0.98-1.05]	1.04	[0.99-1.10]	1.0172	[0.97-1.07]	1.01	[0.96-1.06]	1.27	[1.17-1.37]	1.12025	[1.03-1.22]	1.17	[1.08-1.27]	0.79	[0.75-0.83]	0.869742	[0.83-0.91]	0.86	[0.82-0.91]	0.93	[0.92-0.95]	0.97105	[0.96-0.99]	0.97	[0.96-0.99]
	Tenant & high comfort	1.75	[1.65-1.85]	1.59115	[1.50-1.68]	1.62	[1.53-1.71]	1.08	[1.02-1.14]	1.06701	[1.01-1.13]	1.07	[1.01-1.13]	0.94	[0.86-1.04]	0.94359	[0.85-1.04]	0.93	[0.84-1.03]	1.57	[1.39-1.78]	1.43888	[1.27-1.63]	1.47	[1.29-1.66]	0.85	[0.78-0.92]	0.880565	[0.81-0.96]	0.88	[0.81-0.96]	1.02	[1.00-1.05]	1.02778	[1.00-1.06]	1.03	[1.01-1.06]
	Tenant & low comfort	2.31	[2.22-2.40]	1.75194	[1.68-1.83]	1.87	[1.79-1.95]	1.01	[0.97-1.05]	0.991936	[0.95-1.03]	0.99	[0.95-1.03]	1.08	[1.01-1.15]	1.05595	[0.99-1.13]	1.03	[0.96-1.10]	2.45	[2.26-2.66]	1.89513	[1.73-2.08]	2.08	[1.90-2.27]	0.66	[0.61-0.70]	0.760926	[0.71-0.82]	0.75	[0.70-0.81]	0.89	[0.87-0.91]	0.923804	[0.90-0.94]	0.93	[0.91-0.95]
	Missing	1.54	[1.46-1.63]	1.26215	[1.19-1.34]	1.32	[1.25-1.40]	0.97	[0.93-1.01]	0.990067	[0.94-1.04]	0.98	[0.94-1.03]	1.01	[0.93-1.09]	1.02791	[0.94-1.12]	1	[0.92-1.09]	2.05	[1.84-2.28]	1.67923	[1.49-1.89]	1.87	[1.67-2.10]	0.68	[0.62-0.74]	0.832051	[0.76-0.91]	0.83	[0.76-0.91]	0.92	[0.89-0.94]	1.00046	[0.97-1.03]	1	[0.97-1.03]
Crude: model with a single socioeconomic or -demographic parameter, adjusted for age ; Adjusted: model with all socioeconomic or -demographic parameters, adjusted for age, self-reported health and region of residence ; Sensitivity: model with all socioeconomic or -demographic parameters, adjusted for age.
