# Supplementary material for: Socio-Economic Position, Cancer Incidence and Stage at Diagnosis: A Nationwide Cohort Study in Belgium
Source: Cancers (Basel). 2021 Feb 24;13(5):933. doi: 10.3390/cancers13050933 (PMC7956180; doi:10.3390/cancers13050933)
Supplement: Supplementary file 1 [file cancers-13-00933-s001.zip › cancers-1113880-supplementary xml/Table S2.xlsx]

## Sheet: Sheet1
Supplementary Table S2: Stage at diagnosis by cancer type and sex, 2004-2013
Men
Stage at diagnosis	Lung cancer (n=54,159)		Colon cancer (n=29,067)		Rectal cancer (n=13,839)		Head and neck cancer (n=14,824)		Malignant melanoma (n=7,311)
	N	%	N	%	N	%	N	%	N	%
Known	41744	77.2308	25770	88.7702	12440	90.1188	12300	83.1643	5765	81.5417
Early	11514	21.3021	12982	44.7193	6681	48.399	4302	29.0912	5053	71.471
Advanced	30230	55.9287	12788	44.051	5759	41.7198	7998	54.0844	712	10.0707
Unknown	12307	22.7692	3260	11.2155	1364	9.8562	2488	16.7836	1305	18.4583
Not applicable	108	-	37	-	35	-	36	-	241	-
Women
Stage at diagnosis	Lung cancer (n=19,493)		Colon cancer (n=26,157)		Rectal cancer (n=9,137)		Head and neck cancer (n=4,338)		Malignant melanoma (n=10,084)		Breast cancer (n=97,650)
	N	%	N	%	N	%	N	%	N	%	N	%
Known	15098	77.6406	23266	89.002	8020	88.0351	3521	81.5046	8058	81.3775	90069	92.5664
Early	4216	21.6806	11828	45.2469	4179	45.8727	1387	32.1065	7405	74.7829	72880	74.9008
Advanced	10882	55.9601	11438	43.755	3841	42.1625	2134	49.3981	653	6.59463	17189	17.6656
Unknown	4348	22.3594	2875	10.9913	1090	11.9649	799	18.4954	1844	18.6225	7233	7.43356
Not applicable	47	-	16	-	27	-	18	-	182	-	348	-
Cases for which staging was not applicable according to the TNM classification rules were not considered for percentage calculations.
