# Supplementary material for: Socio-Economic Position, Cancer Incidence and Stage at Diagnosis: A Nationwide Cohort Study in Belgium
Source: Cancers (Basel). 2021 Feb 24;13(5):933. doi: 10.3390/cancers13050933 (PMC7956180; doi:10.3390/cancers13050933)
Supplement: Supplementary file 1 [file cancers-13-00933-s001.zip › cancers-1113880-supplementary xml/Table S3.xlsx]

## Sheet: Sheet 1
Supplementary Table S3: Odds ratio estimates (OR) with 95% confidence interval (CI) for being diagnosed with unknown stage by socioeconomic or -demographic parameter, cancer type and sex, 2004-2013
Men
Socioeconomic or -demographic parameter		Being diagnosed with unknown stage (X)
		Lung cancer (OR)						Colon cancer (OR)						Rectal cancer (OR)						Head and neck cancers (OR)						Malignant melanoma (OR)
		Crude [95% CI]		Adjusted [95% CI]		Sensitivity [95% CI]		Crude [95% CI]		Adjusted [95% CI]		Sensitivity [95% CI]		Crude [95% CI]		Adjusted [95% CI]		Sensitivity [95% CI]		Crude [95% CI]		Adjusted [95% CI]		Sensitivity [95% CI]		Crude [95% CI]		Adjusted [95% CI]		Sensitivity [95% CI]
Education level	Tertiary (=ref)	1		1		1		1		1		1		1		1		1		1		1		1		1		1		1
	Upper secondary	0.95	[0.87-1.03]	0.97	[0.89;1.06]	0.93	[0.86-1.02]	1.05	[0.92-1.19]	1.03	[0.91;1.17]	1.03	[0.90-1.17]	0.92	[0.75-1.13]	0.91	[0.74;1.11]	0.91	[0.74-1.11]	0.97	[0.84-1.14]	0.98	[0.84;1.15]	0.97	[0.83-1.13]	1.1	[0.94-1.30]	1.1	[0.93;1.30]	1.12	[0.95-1.32]
	Lower secondary	1.05	[0.98-1.14]	1.03	[0.95;1.12]	1.02	[0.95-1.10]	1.05	[0.93-1.19]	1.01	[0.89;1.14]	1.01	[0.90-1.15]	1	[0.83-1.21]	0.95	[0.78;1.14]	0.97	[0.81-1.18]	1.11	[0.96-1.28]	1.08	[0.93;1.26]	1.1	[0.95-1.27]	1.07	[0.90-1.27]	1.04	[0.88;1.25]	1.1	[0.92-1.31]
	Primary or lower	1.13	[1.04-1.21]	1.14	[1.05;1.23]	1.07	[0.99-1.05]	1.17	[1.04-1.32]	1.11	[0.98;1.26]	1.1	[0.98-1.25]	1.04	[0.87-1.26]	0.97	[0.80;1.18]	0.99	[0.82-1.20]	1.09	[0.94-1.27]	1.11	[0.95;1.31]	1.07	[0.92-1.25]	1.23	[1.01-1.51]	1.23	[1.00;1.52]	1.28	[1.04-1.57]
	Missing	1.3	[1.21-1.41]	1.15	[1.06;1.25]	1.19	[1.10-1.29]	1.24	[1.09-1.41]	1.1	[0.96;1.26]	1.16	[1.01-1.32]	1.16	[0.95-1.42]	0.96	[0.77;1.20]	1.04	[0.84-1.28]	1.24	[1.06-1.45]	1.13	[0.95;1.35]	1.2	[1.01-1.41]	1.16	[0.92-1.45]	1.16	[0.90;1.48]	1.25	[0.98-1.59]
Household composition	Couple with(out) child(ren) (=ref)	1		1		1		1		1		1		1		1		1		1		1		1		1		1		1
	Single-person	1.21	[1.14-1.27]	1.1	[1.04;1.16]	1.14	[1.07-1.20]	1.18	[1.07-1.30]	1.09	[0.99;1.21]	1.12	[1.01-1.24]	1.3	[1.12-1.51]	1.2	[1.03;1.40]	1.24	[1.06-1.45]	1.02	[0.92-1.13]	1.01	[0.90;1.13]	1.04	[0.93-1.16]	0.99	[0.83-1.19]	1.02	[0.84;1.24]	1.02	[0.84-1.24]
	Single-parent	1.29	[1.15-1.44]	1.2	[1.07;1.34]	1.24	[1.11-1.39]	1.25	[1.01-1.55]	1.16	[0.94;1.44]	1.21	[0.97-1.49]	1.17	[0.84-1.62]	1.1	[0.79;1.53]	1.13	[0.82-1.57]	1.05	[0.86-1.27]	0.99	[0.81;1.21]	1.03	[0.84-1.25]	0.86	[0.60-1.24]	0.85	[0.59;1.23]	0.87	[0.60-1.25]
	Other	1.25	[1.12-1.39]	1.15	[1.02;1.29]	1.14	[1.02-1.28]	1.01	[0.81-1.25]	0.98	[0.78;1.23]	0.99	[0.79-1.24]	1.57	[1.18-2.09]	1.42	[1.06;1.91]	1.44	[1.07-1.93]	1.28	[1.04-1.58]	1.23	[0.98;1.54]	1.22	[0.97-1.52]	0.86	[0.56-1.33]	0.89	[0.57;1.39]	0.89	[0.57-1.38]
Housing conditions	Owner & high comfort (=ref)	1		1		1		1		1		1		1		1		1		1		1		1		1		1		1
	Owner & low comfort	1.19	[1.14-1.25]	1.09	[1.03;1.15]	1.14	[1.08-1.20]	1.21	[1.11-1.32]	1.14	[1.04;1.25]	1.17	[1.07-1.27]	1.13	[0.98-1.29]	1.06	[0.92;1.22]	1.09	[0.95-1.25]	1.13	[1.01-1.26]	1.04	[0.92;1.17]	1.09	[0.97-1.22]	0.92	[0.79-1.07]	0.87	[0.74;1.01]	0.89	[0.76-1.04]
	Tenant & high comfort	0.99	[0.91-1.08]	0.98	[0.89;1.07]	0.97	[0.88-1.06]	0.99	[0.84-1.17]	0.95	[0.81;1.13]	0.97	[0.82-1.15]	0.92	[0.71-1.21]	0.89	[0.68;1.16]	0.9	[0.69-1.18]	0.85	[0.70-1.03]	0.87	[0.72;1.06]	0.83	[0.68-1.01]	0.93	[0.73-1.18]	0.97	[0.76;1.23]	0.93	[0.73-1.14]
	Tenant & low comfort	1.23	[1.16-1.31]	1.04	[0.97;1.11]	1.14	[1.07-1.21]	1.29	[1.15-1.45]	1.14	[1.00;1.29]	1.21	[1.07-1.37]	1.24	[1.04-1.49]	1.07	[0.88;1.30]	1.15	[0.95-1.39]	0.95	[0.84-1.07]	0.84	[0.73;0.96]	0.9	[0.78-1.03]	0.97	[0.78-1.21]	0.91	[0.72;1.16]	0.92	[0.73-1.17]
	Missing	1.4	[1.30-1.50]	1.17	[1.08;1.27]	1.24	[1.14-1.34]	1.1	[0.95-1.27]	0.97	[0.83;1.14]	1.03	[0.88-1.20]	1.48	[1.21-1.82]	1.25	[1.00;1.58]	1.32	[1.06-1.65]	1.18	[1.02-1.37]	0.96	[0.80;1.15]	1.05	[0.88-1.24]	0.83	[0.63-1.11]	0.81	[0.59;1.10]	0.79	[0.58-1.06]
Women
Socioeconomic or -demographic parameter		Being diagnosed with unknown stage (X)
		Lung cancer (OR)						Colon cancer (OR)						Rectal cancer (OR)						Head and neck cancers (OR)						Malignant melanoma (OR)						Breast cancer (OR)
		Crude [95% CI]		Adjusted [95% CI]		Sensitivity [95% CI]		Crude [95% CI]		Adjusted [95% CI]		Sensitivity [95% CI]		Crude [95% CI]		Adjusted [95% CI]		Sensitivity [95% CI]		Crude [95% CI]		Adjusted [95% CI]		Sensitivity [95% CI]		Crude [95% CI]		Adjusted [95% CI]		Sensitivity [95% CI]		Crude [95% CI]		Adjusted [95% CI]		Sensitivity [95% CI]
Education level	Tertiary (=ref)	1		1		1		1		1		1		1		1		1		1		1		1		1		1		1		1		1		1
	Upper secondary	0.97	[0.85-1.11]	1.01	[0.88;1.16]	0.96	[0.84-1.11]	0.96	[0.82-1.13]	0.96	[0.81;1.13]	0.96	[0.81-1.12]	1.06	[0.83-1.37]	1.08	[0.84;1.39]	1.08	[0.84-1.39]	1.21	[0.90-1.61]	1.28	[0.95;1.72]	1.22	[0.91-1.63]	1.04	[0.91-1.21]	1.06	[0.91;1.22]	1.06	[0.92-1.22]	1.11	[1.03-1.21]	1.13	[1.04;1.22]	1.1	[1.01-1.20]
	Lower secondary	1.1	[0.97-1.25]	1.09	[0.96;1.24]	1.09	[0.96-1.24]	1.08	[0.93-1.25]	1.04	[0.90;1.21]	1.07	[0.92-1.24]	1.07	[0.85-1.36]	1.03	[0.81;1.31]	1.07	[0.85-1.36]	1.39	[1.05-1.83]	1.35	[1.01;1.80]	1.4	[1.06-1.86]	1.07	[0.92-1.25]	1.06	[0.90;1.24]	1.1	[0.94-1.28]	1.35	[1.24-1.46]	1.25	[1.15;1.35]	1.32	[1.21-1.43]
	Primary or lower	1.12	[0.98-1.27]	1.14	[1.00;1.30]	1.09	[0.96-1.25]	1.13	[0.98-1.31]	1.09	[0.94;1.27]	1.1	[0.95-1.28]	1.03	[0.82-1.31]	0.99	[0.77;1.26]	1.02	[0.80-1.30]	1.24	[0.92-1.67]	1.33	[0.98;1.82]	1.26	[0.93-1.71]	1.03	[0.86-1.23]	1.02	[0.85;1.23]	1.06	[0.88-1.27]	1.27	[1.16-1.38]	1.23	[1.12;1.34]	1.22	[1.12-1.33]
	Missing	1.17	[1.02-1.34]	1.08	[0.94;1.26]	1.12	[0.97-1.29]	1.26	[1.08-1.47]	1.11	[0.94;1.31]	1.18	[1.01-1.39]	1.08	[0.84-1.40]	0.95	[0.72;1.24]	1.02	[0.79-1.33]	1.74	[1.29-2.35]	1.72	[1.24;2.40]	1.72	[1.26-2.35]	1.28	[1.05-1.56]	1.19	[0.96;1.48]	1.3	[1.05-1.60]	1.71	[1.56-1.86]	1.45	[1.31;1.59]	1.59	[1.45-1.75]
Household composition	Couple with(out) child(ren) (=ref)	1		1		1		1		1		1		1		1		1		1		1		1		1		1		1		1		1		1
	Single-person	1.13	[1.04-1.22]	1.06	[0.97;1.15]	1.1	[1.01-1.20]	1.17	[1.07-1.29]	1.11	[1.00;1.22]	1.13	[1.03-1.25]	1.23	[1.05-1.44]	1.13	[0.96;1.34]	1.16	[0.99-1.38]	1.17	[0.98-1.41]	1.13	[0.92;1.39]	1.19	[0.97-1.45]	1.16	[1.01-1.34]	1.18	[1.01;1.36]	1.2	[1.04-1.39]	1.28	[1.20-1.36]	1.16	[1.09;1.24]	1.23	[1.15-1.31]
	Single-parent	1.08	[0.96-1.21]	0.99	[0.88;1.12]	1.06	[0.94-1.19]	1.08	[0.92-1.27]	1.03	[0.88;1.21]	1.06	[0.90-1.24]	1.04	[0.81-1.35]	0.97	[0.75;1.26]	1	[0.77-1.29]	1.1	[0.85-1.42]	1.04	[0.80;1.36]	1.1	[0.85-1.43]	0.97	[0.79-1.17]	0.96	[0.78;1.17]	0.99	[0.81-1.20]	1.24	[1.13-1.35]	1.09	[1.00;1.19]	1.2	[1.10-1.31]
	Other	1.4	[1.18-1.66]	1.3	[1.09;1.55]	1.37	[1.15-1.63]	1.29	[1.09-1.52]	1.17	[0.98;1.39]	1.18	[1.00-1.40]	2	[1.55-2.57]	1.89	[1.45;2.46]	1.96	[1.50-2.55]	1.38	[0.94-2.03]	1.3	[0.87;1.96]	1.33	[0.89-1.98]	1.07	[0.78-1.45]	1	[0.73;1.37]	1.05	[0.77-1.44]	1.48	[1.32-1.65]	1.4	[1.25;1.58]	1.43	[1.27-1.61]
Housing conditions	Owner & high comfort (=ref)	1		1		1		1		1		1		1		1		1		1		1		1		1		1		1		1		1		1
	Owner & low comfort	1.09	[1.00-1.19]	0.99	[0.90;1.09]	1.05	[0.96-1.15]	1.17	[1.06-1.28]	1.09	[0.98;1.20]	1.11	[1.00-1.23]	1.04	[0.89-1.23]	1.01	[0.85;1.19]	1.03	[0.87-1.22]	1.13	[0.92-1.39]	0.94	[0.76;1.16]	1.05	[0.86-1.30]	0.98	[0.86-1.11]	0.92	[0.80;1.04]	0.94	[0.83-1.07]	1.27	[1.20-1.35]	1.1	[1.03;1.17]	1.16	[1.09-1.24]
	Tenant & high comfort	0.98	[0.85-1.12]	0.96	[0.84;1.11]	0.95	[0.83-1.10]	1	[0.83-1.22]	0.97	[0.80;1.18]	0.98	[0.81-1.20]	1.02	[0.74-1.41]	1	[0.72;1.39]	1	[0.72-1.39]	0.91	[0.65-1.28]	0.86	[0.61;1.22]	0.88	[0.62-1.24]	0.89	[0.71-1.10]	0.85	[0.68;1.06]	0.86	[0.69-1.07]	1	[0.90-1.12]	0.96	[0.86;1.08]	0.95	[0.85-1.06]
	Tenant & low comfort	1.15	[1.05-1.26]	1.01	[0.91;1.12]	1.08	[0.97-1.19]	1.17	[1.04-1.33]	1.04	[0.91;1.18]	1.09	[0.96-1.25]	1.36	[1.12-1.64]	1.22	[0.99;1.50]	1.3	[1.05-1.60]	1.03	[0.83-1.28]	0.81	[0.64;1.04]	0.9	[0.71-1.14]	0.96	[0.81-1.13]	0.85	[0.71;1.02]	0.88	[0.73-1.05]	1.31	[1.22-1.42]	1.05	[0.96;1.14]	1.13	[1.04-1.22]
	Missing	1.16	[1.02-1.32]	0.98	[0.85;1.13]	1.06	[0.93-1.22]	1.42	[1.24-1.63]	1.24	[1.07;1.44]	1.29	[1.12-1.50]	1.23	[0.98-1.55]	1.01	[0.78;1.31]	1.06	[0.82-1.36]	1.24	[0.95-1.61]	0.9	[0.66;1.23]	0.99	[0.74-1.32]	1.08	[0.87-1.33]	0.93	[0.74;1.17]	0.97	[0.78-1.22]	1.39	[1.28-1.53]	1.06	[0.96;1.17]	1.12	[1.02-1.24]
Crude: model with a single socioeconomic or -demographic parameter, adjusted for age ; Adjusted: model with all socioeconomic or -demographic parameters, adjusted for age, self-reported health and region of residence ; Sensitivity: model with all socioeconomic or -demographic parameters, adjusted for age.
