# Supplementary material for: Socio-Economic Position, Cancer Incidence and Stage at Diagnosis: A Nationwide Cohort Study in Belgium
Source: Cancers (Basel). 2021 Feb 24;13(5):933. doi: 10.3390/cancers13050933 (PMC7956180; doi:10.3390/cancers13050933)
Supplement: Supplementary file 1 [file cancers-13-00933-s001.zip › cancers-1113880-supplementary xml/Table S4.xlsx]

## Sheet: Sheet 1
Supplementary Table S4: Odds ratio estimates (OR) with 95% confidence interval (CI) for being diagnosed with advanced stage among known stages by socioeconomic or -demographic parameter, cancer type and sex, 2004-2013
Men
Socioeconomic or -demographic parameter		Being diagnosed with advanced stage (III-IV)
		Lung cancer (OR)						Colon cancer (OR)						Rectal cancer (OR)						Head and neck cancers (OR)						Malignant melanoma (OR)
		Crude [95% CI]		Adjusted [95% CI]		Sensitivity [95% CI]		Crude [95% CI]		Adjusted [95% CI]		Sensitivity [95% CI]		Crude [95% CI]		Adjusted [95% CI]		Sensitivity [95% CI]		Crude [95% CI]		Adjusted [95% CI]		Sensitivity [95% CI]		Crude [95% CI]		Adjusted [95% CI]		Sensitivity [95% CI]
Education level	Tertiary (=ref)	1		1		1		1		1		1		1		1		1		1		1		1		1		1		1
	Upper secondary	1.06	[0.97-1.16]	1.08	[0.99;1.18]	1.06	[0.98-1.16]	0.96	[0.89-1.04]	0.96	[0.88;1.04]	0.96	[0.88-1.04]	1.12	[0.99-1.26]	1.1	[0.98;1.25]	1.1	[0.97-1.24]	1.06	[0.93-1.20]	1	[0.88;1.14]	0.99	[0.88-1.13]	1.61	[1.29-2.01]	1.58	[1.27;1.97]	1.6	[1.28-2.00]
	Lower secondary	1.09	[1.01-1.18]	1.13	[1.04;1.22]	1.09	[1.01-1.19]	0.93	[0.86-1.00]	0.93	[0.86;1.00]	0.92	[0.85-1.00]	1.12	[1.00-1.25]	1.11	[0.99;1.24]	1.09	[0.97-1.22]	1.23	[1.09-1.39]	1.12	[0.99;1.27]	1.12	[0.99-1.26]	1.41	[1.12-1.78]	1.35	[1.06;1.71]	1.39	[1.10-1.76]
	Primary or lower	1.05	[0.98-1.14]	1.09	[1.01;1.18]	1.05	[0.97-1.14]	0.98	[0.91-1.06]	0.98	[0.90;1.06]	0.97	[0.89-1.05]	1.08	[0.96-1.21]	1.06	[0.94;1.20]	1.03	[0.92-1.17]	1.25	[1.10-1.42]	1.08	[0.95;1.24]	1.07	[0.94-1.22]	2.01	[1.54-2.62]	1.91	[1.45;2.51]	1.98	[1.51-2.59]
	Missing	1.05	[0.97-1.14]	1.07	[0.98;1.17]	1.03	[0.94-1.12]	0.97	[0.89-1.06]	0.95	[0.87;1.05]	0.95	[0.87-1.05]	1.13	[0.99-1.28]	1.09	[0.95;1.25]	1.08	[0.94-1.24]	1.49	[1.30-1.71]	1.14	[0.98;1.33]	1.17	[1.02-1.36]	1.6	[1.18-2.17]	1.38	[0.99;1.93]	1.52	[1.11-2.09]
Household composition	Couple with(out) child(ren) (=ref)	1		1		1		1		1		1		1		1		1		1		1		1		1		1		1
	Single-person	1.07	[1.01-1.14]	1.06	[1.00;1.13]	1.05	[0.99-1.12]	0.94	[0.88-1.01]	0.93	[0.86;1.00]	0.93	[0.86-1.00]	1.09	[0.98-1.20]	1.05	[0.95;1.17]	1.05	[0.94-1.16]	1.43	[1.31-1.57]	1.22	[1.10;1.35]	1.23	[1.11-1.36]	1.36	[1.09-1.70]	1.33	[1.05;1.68]	1.33	[1.05-1.68]
	Single-parent	1.05	[0.93-1.19]	1.06	[0.93;1.20]	1.05	[0.92-1.19]	1.12	[0.96-1.30]	1.11	[0.96;1.30]	1.11	[0.96-1.30]	1.51	[1.23-1.86]	1.48	[1.20;1.83]	1.48	[1.20-1.82]	1.09	[0.92-1.30]	1.01	[0.85;1.19]	1.01	[0.85-1.20]	1.06	[0.68-1.66]	1.02	[0.65;1.60]	1.03	[0.65-1.61]
	Other	1.11	[0.97-1.26]	1.09	[0.95;1.24]	1.08	[0.95-1.24]	1.08	[0.93-1.25]	1.05	[0.90;1.22]	1.05	[0.90-1.22]	1.02	[0.82-1.27]	1.02	[0.82;1.27]	1.01	[0.81-1.26]	1.62	[1.31-2.00]	1.34	[1.20;1.46]	1.34	[1.08-1.67]	1.4	[0.86-2.28]	1.34	[0.81;2.21]	1.34	[0.81-2.20]
Housing conditions	Owner & high comfort (=ref)	1		1		1		1		1		1		1		1		1		1		1		1		1		1		1
	Owner & low comfort	0.97	[0.92-1.02]	0.97	[0.92;1.03]	0.96	[0.91-1.01]	1.02	[0.96-1.08]	1.03	[0.97;1.09]	1.03	[0.97-1.09]	1.13	[1.04-1.23]	1.12	[1.02;1.22]	1.11	[1.02-1.21]	1.4	[1.27-1.54]	1.33	[1.20;1.46]	1.33	[1.20-1.47]	1.06	[0.88-1.29]	0.94	[0.77;1.14]	0.95	[0.78-1.16]
	Tenant & high comfort	0.93	[0.85-1.02]	0.92	[0.84;1.01]	0.93	[0.85-1.02]	1.08	[0.97-1.20]	1.09	[0.98;1.21]	1.09	[0.98-1.21]	1.28	[1.10-1.49]	1.29	[1.10;1.50]	1.27	[1.09-1.48]	1.26	[1.08-1.47]	1.21	[1.04;1.41]	1.21	[1.04-1.42]	0.79	[0.56-1.11]	0.78	[0.55;1.10]	0.76	[0.54-1.06]
	Tenant & low comfort	1.07	[1.00-1.14]	1.07	[0.99;1.14]	1.05	[0.98-1.13]	1.02	[0.94-1.10]	1.05	[0.96;1.15]	1.04	[0.96-1.14]	1.2	[1.06-1.34]	1.18	[1.04;1.33]	1.16	[1.02-1.31]	1.66	[1.49-1.84]	1.45	[1.29;1.63]	1.47	[1.31-1.65]	1.52	[1.17-1.97]	1.24	[0.93;1.64]	1.25	[0.94-1.65]
	Missing	1.1	[1.01-1.19]	1.1	[1.00;1.20]	1.09	[0.99-1.19]	1.09	[0.98-1.20]	1.08	[0.97;1.21]	1.1	[0.99-1.22]	1.07	[0.93-1.24]	1.04	[0.89;1.22]	1.04	[0.89-1.22]	1.89	[1.65-2.17]	1.52	[1.29;1.78]	1.59	[1.36-1.86]	1.13	[0.80-1.60]	0.9	[0.62;1.32]	0.94	[0.65-1.35]
Women
Socioeconomic or -demographic parameter		Being diagnosed with advanced stage (III-IV)
		Lung cancer (OR)						Colon cancer (OR)						Rectal cancer (OR)						Head and neck cancers (OR)						Malignant melanoma (OR)						Breast cancer (OR)
		Crude [95% CI]		Adjusted [95% CI]		Sensitivity [95% CI]		Crude [95% CI]		Adjusted [95% CI]		Sensitivity [95% CI]		Crude [95% CI]		Adjusted [95% CI]		Sensitivity [95% CI]		Crude [95% CI]		Adjusted [95% CI]		Sensitivity [95% CI]		Crude [95% CI]		Adjusted [95% CI]		Sensitivity [95% CI]		Crude [95% CI]		Adjusted [95% CI]		Sensitivity [95% CI]
Education level	Tertiary (=ref)	1		1		1		1		1		1		1		1		1		1		1		1		1		1		1		1		1		1
	Upper secondary	0.97	[0.85-1.12]	0.96	[0.83;1.10]	0.96	[0.84-1.10]	1.01	[0.91-1.11]	1.01	[0.91;1.12]	1	[0.91-1.11]	1.14	[0.96-1.34]	1.14	[0.96;1.34]	1.13	[0.96-1.33]	1	[0.80-1.26]	0.96	[0.76;1.21]	0.95	[0.76-1.20]	1.32	[1.04-1.66]	1.21	[0.95;1.53]	1.23	[0.97-1.55]	1.16	[1.10-1.22]	1.12	[1.06;1.18]	1.13	[1.07-1.19]
	Lower secondary	1.02	[0.90-1.15]	1.01	[0.88;1.15]	0.99	[0.87-1.12]	1.04	[0.95-1.14]	1.04	[0.95;1.15]	1.03	[0.94-1.14]	1.08	[0.93-1.27]	1.08	[0.92;1.26]	1.07	[0.91-1.25]	1	[0.80-1.25]	0.9	[0.72;1.14]	0.93	[0.75-1.17]	1.35	[1.05-1.72]	1.15	[0.89;1.48]	1.2	[0.93-1.54]	1.2	[1.14-1.26]	1.15	[1.09;1.21]	1.15	[1.09-1.21]
	Primary or lower	1.12	[0.98-1.28]	1.1	[0.96;1.26]	1.08	[0.94-1.23]	0.96	[0.87-1.05]	0.96	[0.87;1.06]	0.95	[0.86-1.04]	1.13	[0.96-1.32]	1.12	[0.95;1.31]	1.09	[0.93-1.28]	1.1	[0.86-1.39]	0.97	[0.76;1.24]	0.99	[0.77-1.26]	1.49	[1.13-1.96]	1.21	[0.90;1.62]	1.27	[0.96-1.69]	1.33	[1.26-1.41]	1.22	[1.15;1.29]	1.24	[1.17-1.32]
	Missing	1.13	[0.98-1.30]	1.11	[0.95;1.29]	1.07	[0.92-1.24]	1.04	[0.94-1.15]	1.04	[0.94;1.16]	1.03	[0.93-1.14]	1.26	[1.06-1.49]	1.22	[1.02;1.47]	1.19	[1.00-1.42]	1.46	[1.13-1.90]	1.16	[0.87;1.54]	1.25	[0.95-1.64]	1.45	[1.05-2.01]	1.08	[0.76;1.53]	1.13	[0.81-1.59]	1.47	[1.38-1.57]	1.33	[1.25;1.43]	1.33	[1.24-1.42]
Household composition	Couple with(out) child(ren) (=ref)	1		1		1		1		1		1		1		1		1		1		1		1		1		1		1		1		1		1
	Single-person	1	[0.92-1.09]	0.97	[0.89;1.07]	0.96	[0.87-1.05]	0.95	[0.89-1.01]	0.93	[0.87;0.99]	0.93	[0.87-0.99]	1.1	[0.99-1.23]	1.05	[0.93;1.18]	1.05	[0.94-1.18]	1.14	[0.96-1.34]	0.97	[0.81;1.17]	0.97	[0.81-1.16]	1.18	[0.95-1.47]	0.98	[0.78;1.24]	0.98	[0.78-1.23]	1.13	[1.08-1.18]	1.07	[1.02;1.12]	1.05	[1.01-1.10]
	Single-parent	1.1	[0.97-1.24]	1.09	[0.96;1.23]	1.06	[0.94-1.20]	0.91	[0.82-1.01]	0.9	[0.81;1.00]	0.9	[0.81-1.00]	0.95	[0.80-1.13]	0.92	[0.77;1.09]	0.92	[0.78-1.10]	1.11	[0.89-1.39]	0.99	[0.79;1.25]	1.01	[0.80-1.27]	1.31	[0.99-1.73]	1.09	[0.82;1.46]	1.11	[0.83-1.47]	1.15	[1.08-1.22]	1.1	[1.04;1.17]	1.08	[1.02-1.15]
	Other	1.1	[0.89-1.35]	1.08	[0.88;1.34]	1.07	[0.87-1.32]	1.06	[0.94-1.19]	1.05	[0.93;1.19]	1.05	[0.93-1.19]	1.21	[0.97-1.51]	1.15	[0.92;1.45]	1.15	[0.92-1.45]	1.3	[0.88-1.93]	1.12	[0.74;1.67]	1.11	[0.74-1.66]	1.12	[0.68-1.82]	0.91	[0.55;1.50]	0.93	[0.56-1.54]	1.26	[1.16-1.38]	1.17	[1.07;1.29]	1.17	[1.07-1.29]
Housing conditions	Owner & high comfort (=ref)	1		1		1		1		1		1		1		1		1		1		1		1		1		1		1		1		1		1
	Owner & low comfort	1.08	[0.99-1.19]	1.1	[1.00;1.21]	1.07	[0.97-1.18]	0.99	[0.93-1.05]	1.01	[0.95;1.08]	1.01	[0.95-1.08]	1.11	[1.00-1.23]	1.09	[0.97;1.22]	1.09	[0.97-1.21]	1.11	[0.93-1.32]	1.06	[0.89;1.28]	1.1	[0.92-1.32]	1.53	[1.26-1.87]	1.46	[1.19;1.79]	1.48	[1.21-1.81]	1.24	[1.19-1.29]	1.19	[1.14;1.24]	1.18	[1.13-1.23]
	Tenant & high comfort	1.02	[0.89-1.17]	1.02	[0.89;1.18]	1.02	[0.89-1.17]	0.95	[0.84-1.07]	0.97	[0.86;1.09]	0.96	[0.85-1.09]	1.2	[0.98-1.49]	1.19	[0.96;1.47]	1.19	[0.96-1.47]	0.86	[0.66-1.13]	0.87	[0.66;1.15]	0.86	[0.66-1.14]	1.48	[1.06-2.05]	1.49	[1.07;2.08]	1.46	[1.05-2.03]	1.17	[1.09-1.25]	1.14	[1.06;1.23]	1.14	[1.06-1.22]
	Tenant & low comfort	1.17	[1.06-1.29]	1.21	[1.08;1.34]	1.16	[1.04-1.29]	1.04	[0.95-1.12]	1.08	[0.99;1.18]	1.08	[0.99-1.17]	1.21	[1.05-1.39]	1.17	[1.00;1.35]	1.17	[1.01-1.35]	1.48	[1.23-1.79]	1.42	[1.15;1.76]	1.47	[1.19-1.80]	1.94	[1.51-2.48]	1.88	[1.44;2.46]	1.86	[1.43-2.43]	1.39	[1.32-1.47]	1.32	[1.25;1.40]	1.29	[1.22-1.37]
	Missing	1.13	[0.99-1.30]	1.13	[0.97;1.32]	1.1	[0.95-1.27]	1.02	[0.93-1.12]	1.02	[0.92;1.14]	1.02	[0.92-1.13]	1.24	[1.05-1.46]	1.18	[0.99;1.41]	1.17	[0.98-1.39]	1.52	[1.19-1.95]	1.27	[0.96;1.68]	1.38	[1.05-1.80]	1.99	[1.46-2.71]	1.98	[1.42;2.76]	1.96	[1.41-2.73]	1.44	[1.35-1.54]	1.32	[1.23;1.41]	1.3	[1.21-1.39]
Crude: model with a single socioeconomic or -demographic parameter, adjusted for age ; Adjusted: model with all socioeconomic or -demographic parameters, adjusted for age, self-reported health and region of residence ; Sensitivity: model with all socioeconomic or -demographic parameters, adjusted for age.
